# Supplementary material for: Age-dependent associations of human milk oligosaccharides with body size and composition up to 4 years of age
Source: Am J Clin Nutr. 2023 Feb 21;117(5):930–45. doi: 10.1016/j.ajcnut.2023.02.016 (PMC10447468; doi:10.1016/j.ajcnut.2023.02.016)
Supplement: Supplementary Tables 2 and 4 [file mmc2.xlsx]

## Sheet: SupplementaryTable2
Age-dependent associations of human milk oligosaccharides with body size and composition up to 4 years of age, Mansell et al.
Supplementary Table 2. Summary of associations between HMO measures and z-score outcomes at 6 weeks to 6 months of age in the overall cohort.
	Length z-score (aged 6 weeks to 6 months) (n=290)			Weight z-score (aged 6 weeks to 6 months) (n=292)			Weight-for-length z-score (aged 6 weeks to 6 months) (n=290)			Head circumference z-score (aged 6 weeks to 6 months) (n=292)			Sum of skinfold thicknesses z-score (aged 6 weeks to 6 months) (n=292)
HMO measure	Estimate (β)	95% confidence interval	P-value	Estimate (β)	95% confidence interval	P-value	Estimate (β)	95% confidence interval	P-value	Estimate (β)	95% confidence interval	P-value	Estimate (β)	95% confidence interval	P-value
Diversity	-0.104537	-0.236 to 0.027	0.119448	-0.105778	-0.208 to -0.004	0.0428959	-0.0481624	-0.191 to 0.095	0.508818	-0.103968	-0.24 to 0.032	0.136083	-0.0806348	-0.216 to 0.054	0.242829
2'FL	0.00692248	-0.12 to 0.134	0.915217	0.0166018	-0.082 to 0.115	0.74085	0.00388323	-0.134 to 0.142	0.956016	0.0219279	-0.111 to 0.155	0.746129	0.0790014	-0.051 to 0.209	0.235502
3FL	0.127127	-0.003 to 0.258	0.057307	0.0776105	-0.023 to 0.178	0.131147	-0.0592579	-0.201 to 0.083	0.414306	0.00818494	-0.128 to 0.144	0.906166	0.140255	0.007 to 0.273	0.0396464
LNnT	-0.0766991	-0.205 to 0.052	0.24292	-0.0191954	-0.12 to 0.081	0.708522	0.0587656	-0.081 to 0.198	0.409853	0.0705605	-0.064 to 0.205	0.306324	0.0427933	-0.09 to 0.176	0.528761
3'SL	0.0196915	-0.113 to 0.152	0.770864	0.0027801	-0.1 to 0.106	0.957821	-0.0443115	-0.187 to 0.098	0.543579	0.0715264	-0.066 to 0.209	0.308621	0.127542	-0.007 to 0.262	0.0648022
DFLac	0.0504489	-0.077 to 0.178	0.439856	0.0113987	-0.087 to 0.11	0.821253	-0.0657245	-0.204 to 0.073	0.352768	-0.0131584	-0.146 to 0.12	0.846689	0.0740854	-0.057 to 0.205	0.268815
6'SL	0.123256	-0.005 to 0.252	0.0611758	0.0480311	-0.053 to 0.149	0.35285	-0.0975383	-0.238 to 0.042	0.173194	-0.169236	-0.303 to -0.036	0.0136456	-0.182152	-0.314 to -0.051	0.00705529
LNT	-0.0468506	-0.175 to 0.081	0.474403	0.0148029	-0.085 to 0.115	0.77164	0.0711216	-0.067 to 0.21	0.31507	0.0052979	-0.129 to 0.139	0.938239	-0.056424	-0.188 to 0.076	0.402682
LNFP I	0.000826095	-0.127 to 0.129	0.989932	0.0201131	-0.079 to 0.119	0.690395	0.02087	-0.118 to 0.16	0.768226	0.0480185	-0.085 to 0.181	0.479748	0.0448122	-0.086 to 0.176	0.50246
LNFP II	-0.0456472	-0.174 to 0.083	0.48666	-0.0321653	-0.132 to 0.068	0.528476	0.00564977	-0.133 to 0.145	0.936587	0.0155859	-0.119 to 0.15	0.820473	-0.00632976	-0.139 to 0.126	0.925476
LNFP III	0.0103465	-0.117 to 0.138	0.874034	0.0312924	-0.069 to 0.131	0.540675	0.0704232	-0.067 to 0.208	0.31695	0.048578	-0.085 to 0.182	0.476359	0.0566962	-0.075 to 0.188	0.399369
LSTb	-0.123896	-0.255 to 0.007	0.0651009	-0.0400016	-0.142 to 0.062	0.442586	0.0773283	-0.065 to 0.22	0.288113	-0.0145148	-0.15 to 0.121	0.834001	0.020147	-0.114 to 0.154	0.768533
LSTc	0.0848837	-0.044 to 0.213	0.196747	0.0274863	-0.073 to 0.128	0.592703	-0.0624036	-0.202 to 0.077	0.381036	-0.00860597	-0.144 to 0.127	0.900874	-0.0652096	-0.198 to 0.068	0.33838
DFLNT	-0.021407	-0.149 to 0.107	0.743456	-0.0403831	-0.14 to 0.06	0.429298	-0.0511107	-0.19 to 0.088	0.470776	-0.0182852	-0.153 to 0.116	0.789783	0.0595133	-0.073 to 0.192	0.37865
LNH	0.0481227	-0.082 to 0.178	0.469545	-0.0152344	-0.117 to 0.087	0.769407	-0.0183977	-0.158 to 0.121	0.796704	0.0100088	-0.124 to 0.144	0.883831	0.0192209	-0.114 to 0.152	0.776941
DSLNT	-0.0611494	-0.189 to 0.067	0.350881	0.0109767	-0.089 to 0.111	0.829531	0.0940993	-0.044 to 0.232	0.183164	-0.0728409	-0.206 to 0.061	0.286053	0.0314198	-0.101 to 0.164	0.641493
FLNH	0.084789	-0.045 to 0.214	0.200487	0.0309908	-0.069 to 0.131	0.545515	-0.0208596	-0.161 to 0.119	0.76994	-0.00791736	-0.142 to 0.126	0.907729	-0.0565721	-0.188 to 0.075	0.401369
DFLNH	0.0191562	-0.109 to 0.148	0.770122	0.0423376	-0.057 to 0.142	0.405469	0.0648576	-0.074 to 0.204	0.360513	0.00737018	-0.127 to 0.142	0.91444	0.0244375	-0.108 to 0.157	0.717384
FDSLNH	0.0095048	-0.119 to 0.138	0.884592	-0.0231824	-0.122 to 0.076	0.647539	-0.0249138	-0.163 to 0.114	0.724663	-0.0457509	-0.179 to 0.088	0.501864	-0.0277776	-0.159 to 0.104	0.678884
DSLNH	0.06259	-0.066 to 0.191	0.340953	0.0263669	-0.073 to 0.126	0.604761	-0.0299305	-0.169 to 0.109	0.674095	-0.138872	-0.272 to -0.006	0.0414469	-0.0861732	-0.218 to 0.046	0.200887
Total HMO	0.0222506	-0.105 to 0.15	0.732764	0.0224916	-0.076 to 0.121	0.654688	-0.00185842	-0.14 to 0.136	0.978985	0.0355987	-0.097 to 0.168	0.599648	0.0664706	-0.064 to 0.197	0.31901
Sia	0.0223945	-0.106 to 0.15	0.731759	-0.0127309	-0.112 to 0.086	0.801416	-0.0414627	-0.18 to 0.097	0.558712	-0.133744	-0.266 to -0.002	0.0479536	-0.0380875	-0.169 to 0.093	0.568425
Fuc	-0.00349571	-0.129 to 0.122	0.956609	0.000757147	-0.097 to 0.098	0.987887	-0.00366825	-0.14 to 0.133	0.957933	0.0320756	-0.1 to 0.164	0.633395	0.0670908	-0.062 to 0.197	0.310637
2'FL/LNnT ratio	0.0269748	-0.101 to 0.155	0.678933	0.0211257	-0.077 to 0.12	0.674287	-0.011618	-0.15 to 0.127	0.869216	0.00321605	-0.13 to 0.136	0.962219	0.066015	-0.065 to 0.197	0.322835
Estimates are average change in outcome z-score per 1 SD change in Simpson diversity, or 1 SD change in log-concentrations of individual HMOs, total HMO, HMO-bound fucose, and HMO-bound sialic acid, or 1 SD change in the log-ratio of 2'FL and LNnT concentrations
Models were hierarchical mixed-effects linear models adjusted for maternal pre-pregnancy BMI, household income during pregnancy, infant sex, breastfeeding duration in completed weeks (up to 6 months), and the corresponding z-score at birth.
All models include an interaction term between HMO and time, and use an unstructured correlation structure and a random intercept for each participant.

## Sheet: SupplementaryTable4
Age-dependent associations of human milk oligosaccharides with body size and composition up to 4 years of age, Mansell et al.
Supplementary Table 4. Summary of associations between HMO measures and z-score outcomes at 12 months to 4 years of age in the overall cohort.
	Length z-score (aged 12 months to 4 years) (n=265)			Weight z-score (aged 12 months to 4 years) (n=267)			Weight-for-length z-score (aged 12 months to 4 years) (n=265)			Head circumference z-score (aged 12 months to 4 years) (n=279)			Sum of skinfold thicknesses z-score (aged 12 months to 4 years) (n=277)
HMO measure	Estimate (β)	95% confidence interval	P-value	Estimate (β)	95% confidence interval	P-value	Estimate (β)	95% confidence interval	P-value	Estimate (β)	95% confidence interval	P-value	Estimate (β)	95% confidence interval	P-value
Diversity	0.0599892	-0.101 to 0.221	0.465537	-0.117978	-0.255 to 0.019	0.0937315	-0.16384	-0.319 to -0.009	0.0393456	-0.00209924	-0.142 to 0.138	0.976509	-0.0453394	-0.197 to 0.107	0.559448
2'FL	-0.0620235	-0.215 to 0.091	0.427238	-0.00270562	-0.136 to 0.13	0.96823	0.0214825	-0.127 to 0.17	0.777636	0.150463	0.017 to 0.284	0.0276339	-0.0706127	-0.217 to 0.076	0.346294
3FL	-0.0109016	-0.171 to 0.149	0.894086	-0.0170444	-0.155 to 0.121	0.809023	-0.0179816	-0.174 to 0.138	0.821561	0.112781	-0.026 to 0.251	0.111622	-0.0445008	-0.196 to 0.107	0.566483
LNnT	-0.0391424	-0.199 to 0.121	0.631614	-0.0102648	-0.148 to 0.127	0.883574	0.00930865	-0.147 to 0.165	0.907023	-0.0427306	-0.181 to 0.096	0.54579	-0.17248	-0.321 to -0.023	0.024075
3'SL	-0.0204275	-0.183 to 0.142	0.806024	0.0504909	-0.088 to 0.189	0.475853	0.0651511	-0.093 to 0.223	0.420682	0.119939	-0.019 to 0.259	0.0926923	-0.116823	-0.269 to 0.035	0.132692
DFLac	0.0487269	-0.107 to 0.204	0.539466	-0.00350012	-0.138 to 0.131	0.959384	-0.0310428	-0.183 to 0.121	0.688488	0.0837791	-0.052 to 0.219	0.227046	-0.0191606	-0.168 to 0.13	0.800831
6'SL	0.114118	-0.042 to 0.27	0.151993	-0.0139842	-0.148 to 0.12	0.838443	-0.0861081	-0.238 to 0.066	0.269076	-0.0309509	-0.167 to 0.105	0.655408	0.151354	0.005 to 0.298	0.0437856
LNT	-0.0705464	-0.224 to 0.083	0.369702	-0.09447	-0.228 to 0.039	0.165457	-0.0680125	-0.218 to 0.082	0.374727	-0.030462	-0.165 to 0.105	0.658692	0.00412157	-0.145 to 0.153	0.95677
LNFP I	-0.111539	-0.265 to 0.042	0.156027	-0.0324952	-0.166 to 0.101	0.634824	0.0135185	-0.137 to 0.164	0.860194	0.163343	0.029 to 0.297	0.0175396	-0.0804652	-0.227 to 0.066	0.283547
LNFP II	0.117894	-0.038 to 0.274	0.138817	0.00670936	-0.129 to 0.142	0.922899	-0.0346071	-0.187 to 0.118	0.656292	-0.0726641	-0.21 to 0.064	0.298995	0.0136234	-0.137 to 0.164	0.859548
LNFP III	0.114148	-0.044 to 0.272	0.158622	0.000843289	-0.135 to 0.137	0.990295	-0.061833	-0.217 to 0.093	0.434918	-0.0484494	-0.186 to 0.089	0.489145	0.0785563	-0.076 to 0.233	0.318951
LSTb	-0.100958	-0.258 to 0.056	0.20912	-0.048458	-0.185 to 0.088	0.48726	-0.0285755	-0.182 to 0.125	0.71579	-0.0584178	-0.196 to 0.08	0.407213	-0.110058	-0.26 to 0.04	0.152613
LSTc	0.0461535	-0.111 to 0.203	0.564141	-0.110811	-0.246 to 0.024	0.108205	-0.183351	-0.334 to -0.033	0.0177183	0.0890998	-0.047 to 0.226	0.202046	-0.183589	-0.332 to -0.035	0.0160554
DFLNT	0.0472633	-0.11 to 0.204	0.555209	-0.0755422	-0.211 to 0.06	0.275963	-0.13149	-0.283 to 0.02	0.0907752	0.0242175	-0.113 to 0.161	0.729284	-0.0717519	-0.223 to 0.08	0.353716
LNH	0.107425	-0.052 to 0.267	0.189017	0.046369	-0.093 to 0.185	0.513547	-0.0013898	-0.157 to 0.154	0.98607	0.0362444	-0.103 to 0.176	0.611592	-0.0635375	-0.22 to 0.093	0.42601
DSLNT	-0.0251105	-0.182 to 0.132	0.754349	-0.025016	-0.161 to 0.111	0.717865	-0.00829733	-0.161 to 0.145	0.915377	-0.0926619	-0.229 to 0.044	0.184086	-0.0214488	-0.171 to 0.128	0.778401
FLNH	-0.0852006	-0.244 to 0.073	0.292586	-0.0392222	-0.175 to 0.097	0.572943	-0.0123801	-0.167 to 0.142	0.875025	0.00244476	-0.135 to 0.14	0.972247	-0.0322862	-0.183 to 0.118	0.674015
DFLNH	-0.12385	-0.279 to 0.032	0.119776	-0.041627	-0.177 to 0.093	0.545957	-0.00918481	-0.161 to 0.143	0.905663	0.0580599	-0.078 to 0.194	0.404419	-0.0341629	-0.183 to 0.114	0.652292
FDSLNH	0.119711	-0.035 to 0.274	0.129788	0.0582119	-0.076 to 0.192	0.395078	0.0206776	-0.131 to 0.172	0.789306	-0.110598	-0.246 to 0.024	0.109718	0.0737779	-0.074 to 0.221	0.328461
DSLNH	0.162753	0.01 to 0.315	0.03747	0.00858327	-0.124 to 0.142	0.899486	-0.0896872	-0.239 to 0.06	0.241117	-0.044186	-0.179 to 0.09	0.519748	0.0131942	-0.133 to 0.159	0.859556
Total HMO	-0.0682095	-0.221 to 0.085	0.383847	-0.0153402	-0.149 to 0.118	0.821705	0.00814108	-0.141 to 0.157	0.914973	0.142726	0.009 to 0.276	0.0372923	-0.0905084	-0.237 to 0.056	0.227495
Sia	0.141166	-0.015 to 0.297	0.0769292	0.053563	-0.081 to 0.188	0.436063	-0.00148521	-0.154 to 0.151	0.984792	-0.0676543	-0.203 to 0.068	0.329648	0.0566872	-0.091 to 0.205	0.453337
Fuc	-0.0277626	-0.179 to 0.124	0.720054	-0.0234554	-0.155 to 0.108	0.727699	-0.0206848	-0.168 to 0.127	0.784083	0.139753	0.008 to 0.272	0.0390923	-0.0674562	-0.216 to 0.081	0.374618
2'FL/LNnT ratio	-0.0507789	-0.204 to 0.103	0.517858	-0.000157405	-0.134 to 0.133	0.998158	0.01911	-0.131 to 0.169	0.802738	0.158356	0.025 to 0.292	0.0208525	-0.024799	-0.172 to 0.123	0.742225
Estimates are average change in outcome z-score per 1 SD change in Simpson diversity, or 1 SD change in log-concentrations of individual HMOs, total HMO, HMO-bound fucose, and HMO-bound sialic acid, or 1 SD change in the log-ratio of 2'FL and LNnT concentrations
Models were hierarchical mixed-effects linear models adjusted for maternal pre-pregnancy BMI, household income during pregnancy, infant sex, breastfeeding duration in completed weeks (up to 12 months), and the corresponding z-score at birth.
All models include an interaction term between HMO and time, and use an unstructured correlation structure and a random intercept for each participant.
